# Supplementary material for: The Expressions of NF−κB, COX−2, Sp1, and c−Jun in Pancreatic Ductal Adenocarcinoma and Their Associations with Patient Survival
Source: Pathophysiology. 2023 Mar 25;30(2):92–109. doi: 10.3390/pathophysiology30020009 (PMC10123625; doi:10.3390/pathophysiology30020009)
Supplement: Supplementary file 1 [file pathophysiology-30-00009-s001.zip]

Archive with 1 entries (1 files):
- pathophysiology-2132538-supplementary.pdf
